# Supplementary material for: Isolation and evaluation of multi-functional properties of lactic acid bacteria strains derived from canine milk
Source: Front Vet Sci. 2024 Nov 28;11:1505854. doi: 10.3389/fvets.2024.1505854 (PMC11634844; doi:10.3389/fvets.2024.1505854)
Supplement: Supplementary file 2 [file Supplementary_file_2.xlsx]

## Sheet:  Growth Curve_x0009_
	strain （OD 600）
Time	L218			L219			L220			L221			L222			L223			LGG			N C
0 h	0.180678	0.180089	0.179602	0.180678	0.180089	0.179602	0.180678	0.180089	0.179602	0.180678	0.180089	0.179602	0.183769	0.18311	0.18232	0.183769	0.18311	0.18232	0.183769	0.18311	0.18232	0.183769	0.18311	0.18232
2 h	0.176313	0.175515	0.177469	0.17922	0.174844	0.17706	0.17261	0.173648	0.175124	0.16985	0.173639	0.170614	0.179927	0.17417	0.176161	0.17716	0.174177	0.188252	0.172011	0.174515	0.172455	0.179759	0.179602	0.178895
4 h	0.186373	0.185214	0.188728	0.184777	0.18136	0.184512	0.176874	0.178626	0.178911	0.179778	0.183055	0.181291	0.196823	0.188233	0.191328	0.181986	0.178802	0.193284	0.176053	0.178993	0.177038	0.182256	0.182014	0.181017
6 h	0.218443	0.215525	0.21815	0.208697	0.20327	0.206375	0.187286	0.188087	0.187329	0.214439	0.219709	0.219031	0.249154	0.237935	0.243303	0.187357	0.184738	0.200222	0.184856	0.188004	0.186	0.182914	0.182938	0.181761
8 h	0.347578	0.341088	0.347406	0.314509	0.299111	0.307062	0.216931	0.218249	0.212171	0.35346	0.362876	0.366024	0.390975	0.371101	0.381101	0.207058	0.20738	0.22019	0.211685	0.212568	0.213998	0.183769	0.18311	0.18232
10 h	0.454065	0.44717	0.466102	0.430624	0.399719	0.404849	0.259101	0.300422	0.298624	0.476202	0.494847	0.493317	0.539591	0.512875	0.531266	0.292952	0.294785	0.319736	0.264234	0.257253	0.269817	0.183541	0.183063	0.185859
12 h	0.607327	0.593445	0.646902	0.560644	0.538834	0.554571	0.456748	0.599554	0.569966	0.640291	0.668	0.663785	0.622846	0.578199	0.603039	0.55497	0.552424	0.647456	0.411604	0.397044	0.412889	0.185755	0.184953	0.187791
16 h	0.75172	0.724921	0.789066	0.731322	0.713785	0.7365	0.644202	0.765224	0.77933	0.828436	0.865086	0.849211	0.683885	0.636206	0.659268	0.74693	0.700278	0.755403	0.759637	0.731682	0.746361	0.184122	0.183007	0.185639
20 h	0.877348	0.825817	0.900131	0.884318	0.884751	0.915055	0.706995	0.745329	0.73326	0.992824	1.02864	1.01212	0.70444	0.660293	0.677609	0.692671	0.762062	0.710098	1.12031	1.09633	1.1209	0.186048	0.184749	0.187646
24 h	0.94107	0.886088	0.959309	0.975623	0.980931	1.013	0.781325	0.741818	0.736564	1.08087	1.11921	1.09935	0.713221	0.668597	0.682882	0.76051	0.716778	0.762301	1.26272	1.23754	1.26997	0.18578	0.187648	0.187083
28 h	0.981541	0.931039	0.992444	1.03461	1.03953	1.07049	0.778115	0.735595	0.765586	1.13805	1.17714	1.15525	0.753038	0.698654	0.699309	0.738261	0.697555	0.729276	1.32763	1.30318	1.32746	0.185164	0.185274	0.187026
32 h	0.983227	0.934049	0.997313	1.0522	1.06072	1.09353	0.78195	0.728722	0.786998	1.15853	1.1962	1.17523	0.700872	0.696679	0.668854	0.739796	0.803723	0.733315	1.35222	1.33095	1.35108	0.186265	0.188096	0.187895
36 h	0.993665	0.941854	1.00765	1.04924	1.07091	1.10595	0.806248	0.780126	0.78082	1.16387	1.20265	1.18005	0.688903	0.694511	0.69683	0.737782	0.778872	0.742238	1.36567	1.34334	1.35968	0.186613	0.187842	0.18763
40 h	0.986897	0.935507	0.998554	1.04493	1.07085	1.10714	0.798268	0.817456	0.786357	1.16442	1.20225	1.18136	0.668936	0.694506	0.696051	0.746738	0.716579	0.742487	1.35844	1.33575	1.35162	0.184951	0.183538	0.185766
44 h	0.989594	0.937082	0.994577	1.04271	1.07839	1.11693	0.798268	0.807456	0.796357	1.16723	1.20452	1.18179	0.665697	0.698964	0.690654	0.749876	0.720188	0.740986	1.35994	1.33869	1.35153	0.186161	0.183948	0.184836
48 h	0.979404	0.925055	0.989239	1.04581	1.07484	1.11017	0.798268	0.817456	0.796357	1.1601	1.19897	1.17794	0.690012	0.682392	0.696993	0.766614	0.734938	0.746676	1.36315	1.34592	1.3559	0.184871	0.186926	0.183605
Analysis software	GraphPad Prism 9.5
Analytical methods	One-way ANOVA 28.0.0

## Sheet: Survival of the potential probi
	Survival rate
strain	L218			L219			L220			L221			L222			L223			LGG
Artificial gastric juice (3h)	62.5	58.82	67.57	68.97	70	64.41	36.76	47.66	47.29	74.49	73.53	72.92	75.58	61.76	65.31	64.81	62.96	69.81	71.28	74.62	67
Artificial intestinal juice (7h)	68	72	74	85	80.95	84.21	47.79	43.25	44.41	93.15	93.33	94.29	70.77	78.41	74.38	68.57	64.71	56.76	79.78	90.8	86.05
Analysis software	GraphPad Prism 9.5
Analytical methods	One-way ANOVA 28.0.0

## Sheet: Antibacterial activity
	Diameter of inhibition zone (mm)
strain	E. coli ATCC 25922			Staphylococcus aureus ATCC 25923			Salmonella H9812			P. aeruginosa PAO 1
L218	11.44	10.56	11.21	15.47	15.54	15.79	17.89	15.48	16.57	22.98	22.72	22.12
L219	12.32	14.19	13.56	17.63	15.1	16.28	17.65	18.26	17.94	12.58	13.5	12.76
L220	11.56	11.78	12.01	14.21	13.67	14.89	15.34	15.98	16.12	15.67	14.67	15
L221	13.34	13.34	14.21	16.76	15.53	16.34	20.27	22.13	21.57	17.33	18.66	18.01
L222	13.37	12.57	12.78	14.46	14.89	14.32	14.89	15.87	14.78	23.78	24.38	23.22
L223	15.45	14.56	14.87	13.48	13.76	13.76	15.89	16.01	16.23	18.89	18.46	18.35
LGG	21.34	21.45	21.32	17	16.89	16.05	19	18.34	18.21	17.21	16.98	16.53
All the results are represented as mean ± SD
Different letters indicate significant differences (One-way, Waller-Duncan, p < 0.05) in the columns.

## Sheet: Co-aggregative ability with pat
	Co-aggregative ratio (%)
strain	E. coli ATCC 25922			Staphylococcus aureus ATCC 25923			Salmonella H9812			P. aeruginosa PAO 1
L218	48.8019	49.3037	44.2053	54.8632	54.8668	50.3278	48.2253	56.1998	54.3985	69.0883	51.1347	54.5871
L219	66.922	68.3827	68.776	68.905	69.9085	70.2827	69.751	70.2498	68.7929	68.3506	68.785	67.1546
L220	52.95	51.78	53.96	44.2342	44.2342	46.35	53.0936	53.9508	52.2829	54.5587	58.0178	54.503
L221	58.073	60.2967	59.8176	61.8842	63.2618	62.8185	62.2369	62.4055	62.1228	60.7772	63.331	62.0473
L222	61.21	63.7	64.67	35.0908	35.8301	36.7392	48.9444	45.1028	47.9599	60.2341	68.5842	66.809
L223	49.95	49.5	50.36	42.6933	41.8515	42.6427	51.496	54.6941	52.1761	64.3606	64.3333	64.0896
LGG	54.02	56.23	55.72	56.2261	58.3164	57.4611	66.6811	63.164	65.9131	67.8674	69.4936	69.0559
All the results are represented as mean ± SD
Different letters indicate significant differences (One-way, Waller-Duncan, p < 0.05) in the columns.

## Sheet: Auto-aggregation activity
strain	Auto-aggregation rate
L218	70.3871	67.8919	67.8935
L219	73.4207	74.9969	74.7734
L220	50.2345	47.2343	47.1231
L221	86.0236	89.2024	91.5635
L222	40.1234	42.4352	41.2342
L223	71.2343	72.1243	71.2342
LGG	77.3455	78.3455	79.2353
Analysis software	GraphPad Prism 9.5
Analytical methods	One-way ANOVA 28.0.0

## Sheet: Adhesion to Caco-2 cells
strain	Adhesion rate			Adhesion index
L218	1.36	1	1.08	13.6	10	10.8
L219	1.8	2.16	1.96	18	21.6	19.6
L220	1.02	1.13	1.01	10.2	11.3	10.1
L221	3.16	2.96	2.88	31.6	29.6	28.8
L222	1.93	2.19	1.93	19.3	21.9	19.3
L223	1.56	1.76	1.68	15.6	17.6	16.8
LGG	3.03	2.78	2.82	30.3	27.8	28.2
Analysis software	GraphPad Prism 9.5
Analytical methods	One-way ANOVA 28.0.0

## Sheet: Cell surface hydrophobicity
	hydrophobicity rate
	L218			L219			L220			L221			L222			L223			LGG
Ethyl acetate	87.8635	87.964	87.0515	39.0901	39.6943	37.8667	28.2353	29.1298	27.204	46.5806	46.6364	47.7677	54.0776	53.2869	49.3774	21.6686	20.1599	21.8829	35.6708	36.0422	37.036
Xylol	47.3923	51.2819	48.414	25.301	25.6611	26.455	30.0239	32.349	33.9329	34.8382	33.4951	30.2608	55.2156	41.7531	49.4309	35.043	34.1997	40.9899	27.1151	22.6076	21.1718
Trichloromethane	60.5785	59.582	61.4923	34.9821	38.9724	30.1293	75.3902	69.235	76.2345	21.3328	24.2327	24.0972	82.8253	80.7669	81.7023	39.8712	36.4933	35.7083	71.7482	72.9193	75.1031
Analysis software	GraphPad Prism 9.5
Analytical methods	One-way ANOVA 28.0.0

## Sheet: Tolerance to H2O2
	Survival rate (%)
	L218			L219			L220			L221			L222			L223			LGG
0.5mmol/L	96.4173	96.7661	103.523	98.091	99.0174	99.7576	86.8696	86.0608	85.0977	94.5552	86.1165	89.9916	98.7682	96.3196	97.672	94.9344	94.9083	93.8282	87.1454	86.1824	88.9238
1mmol/L	2.94085	2.93489	3.13983	3.67866	3.67127	3.69871	33.7127	34.7514	34.2447	44.2978	39.7728	41.5625	5.4025	5.02672	4.99936	3.41911	3.41923	3.97778	29.1741	29.2642	28.4779
1.5mmol/L	1.91584	1.91532	2.04907	2.8003	2.98906	3.01141	2.79205	2.96381	2.91893	10.6747	10.1662	10.6237	2.51418	2.63894	2.61421	3.61119	3.66771	3.62684	8.43447	7.98198	7.9627
2mmol/L	1.36233	1.38934	1.48636	2.45189	2.36001	2.37765	1.86342	1.26177	1.22484	4.38387	4.27036	4.46252	2.20263	2.22309	2.20119	1.48073	1.35798	1.32056	4.43677	4.86543	4.75789
Analysis software
Analytical methods

## Sheet: Free radical scavenging ability
	DPPH scavenging rate (%)						OH scavenging rate (%)
strain	Suspension			Supernatant			Suspension			Supernatant
L218	19.7514	19.6289	19.6966	87.3094	84.8391	83.0538	0.230822	0.193496	0.181727	0.60952	0.627918	0.637118
L219	24.7801	24.0969	24.3185	87.9451	87.9625	86.2995	0.152507	0.135318	0.1158	0.709971	0.701635	0.707329
L220	19.19	19.7945	17.0685	85.7524	87.718	86.0627	0.180672	0.175829	0.164618	0.470698	0.420488	0.436286
L221	19.9691	20.1011	20.3124	87.5922	89.5292	88.1968	0.266181	0.209576	0.195676	0.778636	0.707318	0.707994
L222	17.8998	18.0446	18.2069	86.7524	86.718	85.0627	0.11263	0.123233	0.10223	0.570931	0.568848	0.600289
L223	18.787	18.4145	18.5489	78.9201	78.0658	76.7547	0.142004	0.156604	0.13315	0.697316	0.728457	0.716674
LGG	18.0121	17.2868	17.6659	92.1971	93.5855	94.5039	0.412242	0.389784	0.388103	0.661828	0.639738	0.601186
Analysis software
Analytical methods

## Sheet: Metabolite determination
strain	EPS concentration (mg/L)			GABA concentration (mg/L)			Cell-free estract BSH activity (U/mL)			Cell-free supernatant BSH activity (U/mL)
L218	549.225	576.187	560.483	136.464	143.048	142.686	3.2414	3.28151	3.20163	3.50584	3.57984	3.49476
L219	572.76	579.645	577.5	134.788	142.743	139.488	3.18353	3.20289	3.128	3.59093	3.54399	3.47075
L220	573.54	584.204	587.018	131.409	132.263	134.13	2.1864	2.18973	2.14528	2.45347	2.51085	2.46873
L221	628.846	644.204	634.374	145.569	152.962	150.001	3.20278	3.19301	3.14048	3.4499	3.455	3.40302
L222	590.997	585.895	574.204	121.57	124.558	126.084	2.2731	2.20847	2.28206	1.58872	1.55049	1.65503
L223	555.61	545.689	544.271	114.149	120.538	119.872	2.07179	2.08247	2.08818	1.25696	1.33733	1.33836
LGG	589.363	604.204	597.707	266.339	270.137	272.962	3.17058	3.2058	3.14032	1.4027	1.4163	1.43094
Analysis software
Analytical methods

[truncated: 1 more sheets: Sheet11]
